# Supplementary material for: Comprehensive analysis of repetitive extragenic palindrome sequences identified in bacteria and archaea using a new web-based tool, RepRanger
Source: mSphere. 2025 Jul 7;10(7):e00124-25. doi: 10.1128/msphere.00124-25 (PMC12306157; doi:10.1128/msphere.00124-25)
Supplement: Table S1 — Putative sRNAs. [file msphere.00124-25-s0003.xlsx]

## Sheet: sRNAs
sRNAs	Direction	coding region	DNA coordinates	Length (nt)	Annotation region	Up/Down regulated in Rne-wt strain under micro-aerobic condition
AC0092	+	CDR	NC_000913:92,495-92,640	146	ftsI →	↑
AC0173	-	3UTR	NC_000913:173,549-173,624	76	→hfuB←hemL←	↓
AC0223	+	IGR	NC_000913:223,507-223,646	140	→gmhB→rrsG→	↓
AC0244	+	3UTR	NC_000913:244,158-244,263	78	→gmhA→yafJ→	↓
AC0257	+	5CDR	NC_000913:257,811-257,917	107	→crl	↓
AC0258	+	3CDR	NC_000913:258,675-259,032	358	→crl	↓
AC0264	+	AS	NC_000913:264,827-265,299	473	←yafX→ykfF←	↑
AC0269	+	AS	NC_000913:269,123-269,504	382	←ykfA→perR←	↓
AC0270	+	CDR	NC_000913:270,604-270,808	205	→insN	↓
AC0273	-	AS	NC_000913:273,754-274,020	267	ykfC→	↓
AC0267	+	AS	NC_000913:267,731-268,112	382	←yafZ →ykfA←	----
AC0279	-	5CDR	NC_000913:279,695-279,965	271	insA ←	↑
AC0345	+	5UTR	NC_000913:345,257-345,560	304	→gmhB→rrsG→	↑
AC0374	+	IGR	NC_000913:374,886-375,442	557	→yahL→yahM→	↓
AC0380	-	CDR	NC_000913:380,008-380,214	207	→frmR←yaiO←	↓
AC0419	+	5UTR	NC_000913:419,438-419,609	149	→phoR→brnQ→	↑
AC0426	+	3UTR	NC_000913:426,079-426,153	75	→queA→tgt→	↓
AC0438	+	AS	NC_000913:438,178-438,587	410	←yajO →dxs←	↑
AC0468	+	3CDR	NC_000913:468,155-468,225	71	cof←	------
AC0511	-	5CDR	NC_000913:510,986-511,401	416	copA←	↓
AC0533	+	3UTR	NC_000913:533,644-533,836	193	allR→	↑
AC0574	-	3CDR	NC_000913:574,669-574,805	108	←nmpC	↑
AC0574b	-	IGR	NC_000913:574,391-574,523	133	→ybcQ←insH2←	↑
AC0688	-	IGR	NC_000913:688,952-689,202	146	←insH1←lnt←	↑
AC0794	+	5UTR	NC_000913:794,599-794,744	146	←modE→acrZ→	----
AC0870	-	AS	NC_000913:870,014-870,178	165	→ gsiB←gsiB→	-----
AC0837	-	IGR	NC_000913:837,486-837,660	175	→ybiC←ybiJ←	-----
AC0889	+	5UTR	NC_000913:889,905-890,156	252	←ybjL→ ybjM→	↑
AC0915	+	IGR AS	NC_000913:915,034-915,190	157	←ybjE→aqpZ←	↑
AC0987	+	AS	NC_000913:987,413-987,755	343	←ompF→asnS←	↑
AC1050	-	AS	NC_000913:1,050,340-1,050,676	337	→insB1←cspH←	-----
AC1080	-	IGR AS	NC_000913:1,080,957-1,081,268	312	→ putP←efeU→	↓
AC1201	-	IGR AS	NC_000913:1,201,222-1,201,365	144	←xisE←ymfL→	↑
AC1203	-	AS	NC_000913:1,203,739-1,203,916	178	→ ymfL←ymfM→	↓
AC1299	-	IGR AS	NC_000913:1,299,276-1,299,435	160	→ ychE←oppA→	↑
AC1343	-	3UTR	NC_000913:1,343,028-1,343,109	81	→yciH←osmB←	----
AC1411	+	AS	NC_000913:1,411,136-1,411,543	408	←ttcA→ttcA←	-----
AC1504	+	CDR	NC_000913:1,504,778-1,504,878	101	insQ	↑
AC1608	+	AS	NC_000913:1,608,840-1,609,105	266	←yneE←uxaB←	↑
AC1611	+	AS	NC_000913:1,611,736-1,611,869	223	←yneF→ynsG←	↑
AC1640	+	AS	NC_000913:1,640,797-1,641,039	243	←essQ→cspB←	↓
AC1642	+	IGR	NC_000913:1,642,095-1,642,353	259	→cspF→/←quuQ←	↓
AC1646	-	IGR	NC_000913:1,646,778-1,647,110	333	→flxA←intK←	↑
AC1649	+	AS	NC_000913:1,649,262-1,649,402	141	→flxA←intK←	↓
AC1670	-	IGR AS	NC_000913:1,670,832-1,671,129	298	→ydfC→dicF→	↑
AC1673	-	IGR AS	NC_000913:1,673,565-1,673,768	204	→ynfM←asr→	↑
AC1702	+	CDR	NC_000913:1,702,213-1,702,376	164	←mdtJ←tqsA →	↓
AC1925	-	AS	NC_000913:1,925,086-1,925,298	213	→malY→add→	↑
AC1958	-	3CDR	NC_000913:1,958,469-1,958,746	278	→hole←hole→	↑
AC1982	+	AS	NC_000913:1,982,540-1,982,914	375	←torY←cutC←	↑
AC2002	+	AS	NC_000913:2,002,875-2,003,386	512	→araH←	↑
AC2042	+	3UTR	NC_000913:2,042,832-2,043,122	291	→flicA←	↑
AC2074	-	AS	NC_000913:2,074,418-2,074,727	310	→yodB→serU←	↑
AC2153	-	IGR AS	NC_000913:2,153,785-2,153,957	173	→flu←	↑
AC2385	+	AS	NC_000913:2,385,412-2,385,550	139	→sib←mdtA →	↓
AC2405	+	AS	NC_000913:2,405,452-2,405,635	184	←yfbK→	↓
AC2470	-	AS	NC_000913:2,470,504-2,470,656	153	←nuoA→lrhA←	↑
AC2496	+	5UTR	NC_000913:2,496,784-2,496,942	159	→gtrS←tfaS→	↑
AC2590	-	3UTR	NC_000913:2,590,736-2,590,815	80	→lpxP→ypdK→	----
AC2800	-	AS	NC_000913:2,800,539-2,800,687	149	→ygaM←nrdH→	↓
AC2814	-	3CDR	NC_000913:2,814,863-2,815,059	197	→mica←gshA←	↑
AC3055	+	3UTR	NC_000913:3,055,766-3,055,925	164	→zapA →ssrS→	↑
AC3111	+	AS	NC_000913:3,111,236-3,111,604	369	←yghD→yghE←	↑
AC3238	+	IGR	NC_000913:3,238,308-3,238,385	78	→ygiR→alx→	↑
AC3578	+	IGR AS	NC_000913:3,578,779-3,579,150	372	←gntR→yhhW←	↓
AC3630	-	5UTR	NC_000913:3,630,783-3,630,921	139	←yhiL←yhiJ←	----
AC3657	-	3UTR	NC_000913:3,657,920-3,657,997	78	→hdeD←arrS ←	↑
AC3937	+	3UTR	NC_000913:3,937,050-3,937,249	200	→rbsB→rbsK→	↓
AC3982	+	3CDR	NC_000913:3,982,172-3,982,343	172	→yifK→argX→	↑
AC4042	+	3UTR	NC_000913:4,042,365-4,042,442	78	→yihD→srkA→	↑
AC4106	+	3UTR	NC_000913:4,106,243-4,106,356	115	cpxP→	↑
AC4053	-	3UTR	NC_000913:4,053,468-4,053,547	80	→hemN←yshB←	↓
AC4056	-	IGR	NC_000913:4,056,458-4,056,606	149	←glnL←glnA←	↑
AC4153	-	3UTR	NC_000913:4,153,446-4,153,570	125	←ppc←argE←	↑
AC4502	-	AS	NC_000913:4,501,846-4,502,042	197	→yjgZ→insG←	↑
AC4556	+	IGR	NC_000913:4,556,586-4,556,760	175	←yjiC→iraD→	↑
AC4606	-	3UTR	NC_000913:4,606,472-4,606,555	84	←leuQ→rsmC←	----
