# Supplementary material for: Comprehensive analysis of repetitive extragenic palindrome sequences identified in bacteria and archaea using a new web-based tool, RepRanger
Source: mSphere. 2025 Jul 7;10(7):e00124-25. doi: 10.1128/msphere.00124-25 (PMC12306157; doi:10.1128/msphere.00124-25)
Supplement: Table S2 — Oligoprobes. [file msphere.00124-25-s0004.xlsx]

## Sheet: oligoprobes
REP-sRNA	oligoprobe sequence (5'→3')
AC0375	CCTACAAATTCTCACGCCATCCGTAGGCCG
AC1504	CTGTCGCCTGAATCATTTCGGTGGGTTCCT
AC2800	GCTATATATTGTGTGGTTGAATC
AC3258	GCCAACGTCGGAAGACGTCAGCCGCTGCTT
